# Supplementary material for: Association between Dexmedetomidine Use and Mortality in Patients with COVID-19 Receiving Invasive Mechanical Ventilation: A U.S. National COVID Cohort Collaborative (N3C) Study
Source: J Clin Med. 2024 Jun 12;13(12):3429. doi: 10.3390/jcm13123429 (PMC11204330; doi:10.3390/jcm13123429)
Supplement: Supplementary file 1 [file jcm-13-03429-s001.zip]

Archive with 1 entries (1 files):
- jcm-2990685-supplementary.pdf
